# Supplementary material for: Two Complete Mitochondrial Genomes of Mileewinae (Hemiptera: Cicadellidae) and a Phylogenetic Analysis
Source: Insects. 2021 Jul 22;12(8):668. doi: 10.3390/insects12080668 (PMC8396625; doi:10.3390/insects12080668)
Supplement: Supplementary file 1 [file insects-12-00668-s001.zip]

Archive with 1 entries (1 files):
- insects-1271424-supplementary.pdf
